# Supplementary material for: Altered Expression of DAAM1 and PREP Induced by Cadmium Toxicity Is Counteracted by Melatonin in the Rat Testis
Source: Genes (Basel). 2021 Jun 30;12(7):1016. doi: 10.3390/genes12071016 (PMC8304460; doi:10.3390/genes12071016)
Supplement: Supplementary file 1 [file genes-12-01016-s001.zip]

Archive with 1 entries (1 files):
- genes-1267409-supplementary.pdf
